# Supplementary material for: Identification of mosquitoes (Diptera: Culicidae): an external quality assessment of medical entomology laboratories in the MediLabSecure Network
Source: Parasit Vectors. 2018 Oct 23;11:553. doi: 10.1186/s13071-018-3127-7 (PMC6199703; doi:10.1186/s13071-018-3127-7)
Supplement: Supplementary file 1 — List of the 19 member laboratories of the MediLabSecure medical and veterinary entomology network, who took part in the EQA. (XLSX 14 kb) [file 13071_2018_3127_MOESM1_ESM.xlsx]

## Sheet: Feuil1
Laboratory	Postal address	Town	Country
Institute of Public Health, Entomology Laboratory	Str. "Aleksander Moisiu" , No.80	Tirana	Albania
Institut Pasteur of Algeria, Eco-épidemiologie Parasitaire et Génétique des Populations	Route de petit Staouéli, Dély Ibrahim, 16000 Alger	Alger	Algeria
National Center for Disease Control, Reference Laboratory Center	12 Heratsi str.	Yerevan	Armenia
PI Veterinary Institute of the Republic of Srpska	Branka Radicevica 18, Banja Luka 78000	Banja Luka	Bosnia and Herzegovina
National Center for Disease Control and Public Health	9 M. Asatiani street, Tbilisi, 0186	Tbilisi	Georgia
Ministry of Health, Parasitic and Zoonotic Diseases Department	171, Khaled Bin Al-Waleed St., Jabal Al-Hussein, Amman	Amman	Jordan
University of Prishtina, Faculty of Agriculture and Veterinary Sciences	Str. Bill Clinton, n.n., 10000 Prishtine	Prishtina	Kosovo
Lebanese University, Faculty of Public Health, Laboratory of Immunology	Pierre Gemayel campus, Street 37	Fanar	Lebanon
National Center for Disease Control, Laboratory of parasitology and vector borne diseases, University of Tripoli	P.O. Box 13793 Tripoli	Tripoli	Libya
Institute of Zoology, Laboratory of Systematics and Molecular Phylogeny	Academiei, 1 St, MD - 20208	Chisinau	Moldova
Biotechnical faculty, Laboratory for applied zoology	Mihaila Lalica, 15	81000 Podgorica	Montenegro
Institut Pasteur du Maroc, Laboratoire des Maladies Vectorielles	Place Louis Pasteur, Casablanca 20250	Casablanca	Morocco
Institut National d’Hygiène, Laboratoire d’Entomologie Médicale, Institut Pasteur du Maroc	27, Avenue Ibn Battouta, Agdal	Rabat	Morocco
Ministry of Health, Central public health laboratory	P.O. Box 752 Ramallah 71935	Ramallah	Palestine
Faculty of Agriculture, University of Novi Sad, Laboratory for Medical and Veterinary Entomology	Trg Dositeja Obradovića 8	Novi Sad	Serbia
Institute of Public Health, Laboratory for Virology and molecular diagnostics	50 Divizija No 6, 1000	Skopje	The Former Yougoslav Republic of Macedonia
Institut Pasteur of Tunis, Medical Entomology Laboratory	13, place Pasteur, B.P. 74 , 1002 Tunis	Tunis	Tunisia
Hacettepe University, Ecological Sciences Research Laboratories-Vector Ecology Research Group	06800 Beytepe	Ankara	Turkey
State Body "I.I. Mechnikov Ukrainian Anti-Plague Research Institute of Ministry of Health of Ukraine", Laboratory of Especially Dangerous Infections Epizootology	Tserkovna str. 4, Odessa, 65003	Odessa	Ukraine
Table S1. List of the 19 member laboratories of the MediLabSecure medical and veterinary entomology network, who took part in the EQA.
