# Supplementary material for: Identification of mosquitoes (Diptera: Culicidae): an external quality assessment of medical entomology laboratories in the MediLabSecure Network
Source: Parasit Vectors. 2018 Oct 23;11:553. doi: 10.1186/s13071-018-3127-7 (PMC6199703; doi:10.1186/s13071-018-3127-7)
Supplement: Supplementary file 2 — Detailed results of identification of the Culicidae mosquitoes, by laboratory. (XLSX 23 kb) [file 13071_2018_3127_MOESM2_ESM.xlsx]

## Sheet: Feuil1
Code	Species	Stage	Sex	Laboratory	Answer	Genus	Species
MLS-A-001	Anopheles maculipennis s.l.	Adult	Female	1	Anopheles maculipennis	1	1
MLS-A-002	Anopheles maculipennis s.l.	Adult	Female	2	Anopheles maculipennis	1	1
MLS-A-003	Anopheles maculipennis s.l.	Adult	Female	3	Anopheles marteri	1	0
MLS-A-004	Anopheles maculipennis s.l.	Adult	Male	4	Anopheles maculipennis	1	1
MLS-A-005	Anopheles maculipennis s.l.	Adult	Male	5	Anopheles plumbeus	1	0
MLS-A-006	Anopheles maculipennis s.l.	Adult	Male	6	Anopheles claviger	1	0
MLS-A-007	Culiseta longiareolata	Adult	Female	1	Culiseta longiareolata	1	1
MLS-A-008	Culiseta longiareolata	Adult	Female	2	Anopheles	0	0
MLS-A-009	Culiseta longiareolata	Adult	Female	3	Culiseta longiareolata	1	1
MLS-A-010	Culiseta longiareolata	Adult	Female	4	Culiseta longiareolata	1	1
MLS-A-011	Culiseta longiareolata	Adult	Male	5	Anopheles algeriensis	0	0
MLS-A-012	Culiseta longiareolata	Adult	Female	6	Culiseta longiareolata	1	1
MLS-A-013	Culiseta longiareolata	Adult	Male	7	Culiseta longiareolata	1	1
MLS-A-014	Culiseta longiareolata	Adult	Male	8	Damaged	NR	NR
MLS-A-015	Culiseta longiareolata	Adult	Female	9	Culiseta longiareolata	1	1
MLS-A-016	Culiseta longiareolata	Adult	Male	10	Orthopodomyia pulcripalpis	0	0
MLS-A-017	Culiseta longiareolata	Adult	Male	11	Culiseta longiareolata	1	1
MLS-A-018	Culiseta longiareolata	Adult	Female	12	Culiseta longiareolata	1	1
MLS-A-020	Culiseta longiareolata	Adult	Male	14	Culiseta longiareolata	1	1
MLS-A-021	Culiseta longiareolata	Adult	Male	15	Culiseta longiareolata	1	1
MLS-A-022	Culiseta longiareolata	Adult	Female	16	Culiseta longiareolata	1	1
MLS-A-023	Culiseta longiareolata	Adult	Male	17	Culiseta longiareolata	1	1
MLS-A-024	Culiseta longiareolata	Adult	Female	18	Orthopodomyia pulcripalpis	0	0
MLS-A-025	Culiseta longiareolata	Adult	Male	19	Orthopodomyia pulcripalpis	0	0
MLS-A-026	Culiseta longiareolata	Adult	Male	20	Damaged	NR	NR
MLS-A-035	Culex hortensis	Adult	Male	7	Ochlerotatus pullatus	0	0
MLS-A-036	Culex hortensis	Adult	Male	8	Culex torrentium	1	0
MLS-A-037	Culex hortensis	Adult	Male	9	Anopheles maculipennis	0	0
MLS-A-038	Culex hortensis	Adult	Female	10	Culex pipiens	1	0
MLS-A-039	Culex hortensis	Adult	Female	11	Culex hortensis	1	1
MLS-A-040	Culex hortensis	Adult	Female	12	Culex hortensis	1	1
MLS-A-042	Culex hortensis	Adult	Female	14	Culex hortensis	1	1
MLS-A-043	Culex hortensis	Adult	Female	15	Culex hortensis	1	1
MLS-A-045	Aedes vexans	Adult	Female	2	Aedes geniculatus	1	0
MLS-A-046	Aedes vexans	Adult	Female	3	Aedes vexans	1	1
MLS-A-047	Aedes vexans	Adult	Female	4	Aedes vexans	1	1
MLS-A-048	Aedes vexans	Adult	Female	5	Culex modestus	0	0
MLS-A-049	Aedes vexans	Adult	Female	6	Ochlerotatus zammitti	1	0
MLS-A-050	Aedes vexans	Adult	Female	7	Ochlerotatus	1	0
MLS-A-051	Aedes vexans	Adult	Female	8	Damaged	NR	NR
MLS-A-052	Aedes vexans	Adult	Female	9	Culex pipiens	0	0
MLS-A-053	Aedes vexans	Adult	Female	10	Aedes vexans	1	1
MLS-A-054	Aedes vexans	Adult	Female	11	Aedes vexans	1	1
MLS-A-055	Aedes vexans	Adult	Female	12	Aedes vexans	1	1
MLS-A-057	Aedes vexans	Adult	Female	14	Damaged	NR	NR
MLS-A-058	Aedes vexans	Adult	Female	15	Aedes vexans	1	1
MLS-A-059	Aedes vexans	Adult	Female	16	Culiseta fumipennis	0	0
MLS-A-060	Aedes vexans	Adult	Female	17	Aedes vexans	1	1
MLS-A-061	Aedes vexans	Adult	Female	18	Damaged	NR	NR
MLS-A-062	Aedes vexans	Adult	Female	19	Aedes vexans	1	1
MLS-A-063	Aedes vexans	Adult	Female	20	Damaged	NR	NR
MLS-A-064	Aedes vexans	Adult	Female	1	Aedes vexans	1	1
MLS-A-065	Culex pipiens	Adult	Male	1	Culex pipiens	1	1
MLS-A-066	Culex pipiens	Adult	Female	2	Culex pipiens	1	1
MLS-A-067	Culex pipiens	Adult	Female	3	Culex pipiens	1	1
MLS-A-068	Culex pipiens	Adult	Female	4	Culex pipiens	1	1
MLS-A-069	Culex pipiens	Adult	Male	5	Coquillettidia buxtoni	0	0
MLS-A-070	Culex pipiens	Adult	Female	6	Culex torrentium	1	0
MLS-A-071	Culex pipiens	Adult	Male	7	Culiseta morsitans	0	0
MLS-A-072	Culex pipiens	Adult	Female	8	Culiseta ochroptera	0	0
MLS-A-073	Culex pipiens	Adult	Female	9	Aedes caspius	0	0
MLS-A-074	Culex pipiens	Adult	Female	10	Culex hortensis or Culex laticinctus	1	0
MLS-A-075	Culex pipiens	Adult	Female	11	Culex pipiens	1	1
MLS-A-076	Culex pipiens	Adult	Female	12	Culex pipiens	1	1
MLS-A-078	Culex pipiens	Adult	Female	14	Culex pipiens	1	1
MLS-A-079	Culex pipiens	Adult	Female	15	Culex pipiens	1	1
MLS-A-080	Culex pipiens	Adult	Female	16	Culiseta glaphyroptera	0	0
MLS-A-081	Culex pipiens	Adult	Female	17	Damaged	NR	NR
MLS-A-082	Culex pipiens	Adult	Male	18	male	0	0
MLS-A-083	Culex pipiens	Adult	Female	19	Culex pipiens	1	1
MLS-A-084	Culex pipiens	Adult	Male	20	Uranotaenia unguiculata	0	0
MLS-A-100	Orthopodomyia pulcripalpis	Adult	Female	1	Orthopodomyia pulcripalpis	1	1
MLS-A-101	Orthopodomyia pulcripalpis	Adult	Female	2	Aedes aegypti	0	0
MLS-A-102	Orthopodomyia pulcripalpis	Adult	Female	3	Orthopodomyia pulcripalpis	1	1
MLS-A-103	Orthopodomyia pulcripalpis	Adult	Female	4	Aedes aegypti	0	0
MLS-A-107	Orthopodomyia pulcripalpis	Adult	Female	8	Uranotaenia unguiculata	0	0
MLS-A-109	Orthopodomyia pulcripalpis	Adult	Female	10	Aedes aegypti	0	0
MLS-A-110	Orthopodomyia pulcripalpis	Adult	Female	11	Orthopodomyia pulcripalpis	1	1
MLS-A-111	Orthopodomyia pulcripalpis	Adult	Female	12	Orthopodomyia pulcripalpis	1	1
MLS-A-113	Orthopodomyia pulcripalpis	Adult	Female	14	Orthopodomyia pulcripalpis	1	1
MLS-A-114	Orthopodomyia pulcripalpis	Adult	Female	15	Orthopodomyia pulcripalpis	1	1
MLS-A-115	Orthopodomyia pulcripalpis	Adult	Female	16	Orthopodomyia pulcripalpis	1	1
MLS-A-116	Orthopodomyia pulcripalpis	Adult	Female	17	Orthopodomyia pulcripalpis	1	1
MLS-A-117	Orthopodomyia pulcripalpis	Adult	Female	18	Aedes aegypti	0	0
MLS-A-118	Orthopodomyia pulcripalpis	Adult	Female	19	Orthopodomyia pulcripalpis	1	1
MLS-A-119	Orthopodomyia pulcripalpis	Adult	Female	20	Orthopodomyia pulcripalpis	1	1
MLS-A-120	Orthopodomyia pulcripalpis	Adult	Female	5	Ochlerotatus caspius	0	0
MLS-A-121	Orthopodomyia pulcripalpis	Adult	Female	6	Orthopodomyia pulcripalpis	1	1
MLS-A-122	Orthopodomyia pulcripalpis	Adult	Female	7	Orthopodomyia pulcripalpis	1	1
MLS-A-123	Orthopodomyia pulcripalpis	Adult	Female	9	Aedes aegypti	0	0
MLS-A-131	Aedes (Ochlerotatus) caspius	Adult	Female	5	Culiseta morsitans	0	0
MLS-A-132	Aedes (Ochlerotatus) caspius	Adult	Female	3	Ochlerotatus dorsalis	1	0
MLS-A-134	Aedes (Ochlerotatus) caspius	Adult	Female	1	Aedes caspius	1	1
MLS-A-139	Aedes (Stegomyia) albopictus	Adult	Female	1	Aedes albopictus	1	1
MLS-A-140	Aedes (Stegomyia) albopictus	Adult	Female	2	Aedes albopictus	1	1
MLS-A-141	Aedes (Stegomyia) albopictus	Adult	Female	3	Aedes albopictus	1	1
MLS-A-142	Aedes (Stegomyia) albopictus	Adult	Female	4	Aedes albopictus	1	1
MLS-A-143	Aedes (Stegomyia) albopictus	Adult	Female	5	Aedes rossicus	1	0
MLS-A-144	Aedes (Stegomyia) albopictus	Adult	Female	6	Aedes albopictus	1	1
MLS-A-145	Aedes (Stegomyia) albopictus	Adult	Male	7	Aedes albopictus	1	1
MLS-A-146	Aedes (Stegomyia) albopictus	Adult	Female	8	Aedes albopictus	1	1
MLS-A-147	Aedes (Stegomyia) albopictus	Adult	Male	9	Aedes albopictus	1	1
MLS-A-148	Aedes (Stegomyia) albopictus	Adult	Female	10	Aedes albopictus	1	1
MLS-A-149	Aedes (Stegomyia) albopictus	Adult	Male	11	Aedes albopictus	1	1
MLS-A-150	Aedes (Stegomyia) albopictus	Adult	Male	12	Aedes albopictus	1	1
MLS-A-152	Aedes (Stegomyia) albopictus	Adult	Female	14	Aedes albopictus	1	1
MLS-A-153	Aedes (Stegomyia) albopictus	Adult	Female	15	Aedes albopictus	1	1
MLS-A-154	Aedes (Stegomyia) albopictus	Adult	Male	16	Aedes albopictus	1	1
MLS-A-155	Aedes (Stegomyia) albopictus	Adult	Female	17	Aedes albopictus	1	1
MLS-A-156	Aedes (Stegomyia) albopictus	Adult	Female	18	Aedes albopictus	1	1
MLS-A-157	Aedes (Stegomyia) albopictus	Adult	Female	19	Aedes albopictus	1	1
MLS-A-158	Aedes (Stegomyia) albopictus	Adult	Female	20	Aedes albopictus	1	1
MLS-A-186	Aedes (Fredwardsius) vittatus	Adult	Male	1	Aedes vittatus	1	1
MLS-A-187	Aedes (Fredwardsius) vittatus	Adult	Female	2	Aedes vittatus	1	1
MLS-A-188	Aedes (Fredwardsius) vittatus	Adult	Male	3	Anopheles algeriensis	0	0
MLS-A-189	Aedes (Fredwardsius) vittatus	Adult	Female	4	Aedes vittatus	1	1
MLS-A-190	Aedes (Fredwardsius) vittatus	Adult	Female	5	Ochlerotatus mariae	1	0
MLS-A-191	Aedes (Fredwardsius) vittatus	Adult	Female	6	Aedes vittatus	1	1
MLS-A-192	Aedes (Fredwardsius) vittatus	Adult	Male	7	male	0	0
MLS-A-193	Aedes (Fredwardsius) vittatus	Adult	Female	8	Orthopodomyia pulcripalpis	0	0
MLS-A-194	Aedes (Fredwardsius) vittatus	Adult	Female	9	Aedes geniculatus	1	0
MLS-A-195	Aedes (Fredwardsius) vittatus	Adult	Male	10	Aedes vittatus	1	1
MLS-A-196	Aedes (Fredwardsius) vittatus	Adult	Female	11	Aedes vittatus	1	1
MLS-A-197	Aedes (Fredwardsius) vittatus	Adult	Male	12	Aedes vittatus	1	1
MLS-A-199	Aedes (Fredwardsius) vittatus	Adult	Female	14	Aedes vittatus	1	1
MLS-A-200	Aedes (Fredwardsius) vittatus	Adult	Female	15	Aedes vittatus	1	1
MLS-A-201	Aedes (Fredwardsius) vittatus	Adult	Female	16	Aedes vittatus	1	1
MLS-A-202	Aedes (Fredwardsius) vittatus	Adult	Male	17	Aedes vittatus	1	1
MLS-A-203	Aedes (Fredwardsius) vittatus	Adult	Female	18	Aedes vittatus	1	1
MLS-A-205	Aedes (Fredwardsius) vittatus	Adult	Female	20	Culiseta annulata	0	0
MLS-A-206	Aedes (Fredwardsius) vittatus	Adult	Male	19	Aedes vittatus	1	1
MLS-A-227	Culex hortensis	Adult	Female	2	Culex modestus	1	0
MLS-A-229	Culiseta annulata	Adult	Female	4	Culiseta annulata	1	1
MLS-A-230	Culex theileri	Adult	Female	20	damaged	NR	NR
MLS-A-231	Culex hortensis	Adult	Male	19	Culex hortensis	1	1
MLS-A-232	Culiseta annulata	Adult	Male	18	male	0	0
MLS-A-233	Anopheles claviger s.l.	Adult	Female	17	Anopheles claviger	1	1
MLS-A-234	Culex hortensis	Adult	Male	16	Culex hortensis	1	1
MLS-LV-001	Aedes (Ochlerotatus) detritus	Larva		1	Aedes vittatus	1	0
MLS-LV-002	Aedes (Ochlerotatus) detritus	Larva		2	Aedes	1	0
MLS-LV-003	Aedes (Ochlerotatus) detritus	Larva		3	Aedes vexans	1	0
MLS-LV-004	Aedes (Ochlerotatus) detritus	Larva		4	Aedes detritus	1	1
MLS-LV-006	Aedes (Ochlerotatus) detritus	Larva		5	Culiseta annulata	0	0
MLS-LV-023	Culiseta longiareolata	Larva		1	Culiseta annulata	1	0
MLS-LV-005	Aedes (Ochlerotatus) detritus	Larva		6	Aedes vexans	1	0
MLS-LV-007	Aedes (Ochlerotatus) detritus	Larva		7	Aedes vexans	1	0
MLS-LV-008	Aedes (Ochlerotatus) detritus	Larva		8	Aedes esoensis rossicus	1	0
MLS-LV-009	Aedes (Ochlerotatus) detritus	Larva		9	Aedes caspius	1	0
MLS-LV-010	Aedes (Ochlerotatus) detritus	Larva		10	Aedes vittatus	1	0
MLS-LV-011	Aedes (Ochlerotatus) detritus	Larva		11	Aedes detritus	1	1
MLS-LV-012	Aedes (Ochlerotatus) detritus	Larva		12	Aedes detritus	1	1
MLS-LV-014	Aedes (Ochlerotatus) detritus	Larva		14	Aedes detritus	1	1
MLS-LV-015	Aedes (Ochlerotatus) detritus	Larva		15	Aedes detritus	1	1
MLS-LV-016	Aedes (Ochlerotatus) detritus	Larva		16	Aedes detritus	1	1
MLS-LV-017	Aedes (Ochlerotatus) detritus	Larva		17	Aedes detritus	1	1
MLS-LV-018	Aedes (Ochlerotatus) detritus	Larva		18	Aedes dorsalis	1	0
MLS-LV-019	Aedes (Ochlerotatus) detritus	Larva		19	Aedes detritus	1	1
MLS-LV-020	Aedes (Ochlerotatus) detritus	Larva		20	Ochlerotatus detritus	1	1
MLS-LV-024	Culiseta longiareolata	Larva		2	Aedes	0	0
MLS-LV-025	Culiseta longiareolata	Larva		3	Culiseta longiareolata	1	1
MLS-LV-026	Culiseta longiareolata	Larva		4	Culiseta longiareolata	1	1
MLS-LV-028	Culiseta longiareolata	Larva		5	Aedes vexans	0	0
MLS-LV-045	Orthopodomyia pulcripalpis	Larva		1	Orthopodomyia pulcripalpis	1	1
MLS-LV-067	Aedes (Fredwardsius) vittatus	Larva		1	Aedes aegypti	1	0
MLS-LV-027	Culiseta longiareolata	Larva		6	Culiseta longiareolata	1	1
MLS-LV-029	Culiseta longiareolata	Larva		7	Culiseta longiareolata	1	1
MLS-LV-030	Culiseta longiareolata	Larva		8	Culiseta alaskaensis	1	0
MLS-LV-031	Culiseta longiareolata	Larva		9	Aedes albopictus	0	0
MLS-LV-032	Culiseta longiareolata	Larva		10	Culiseta longiareolata	1	1
MLS-LV-033	Culiseta longiareolata	Larva		11	Culiseta longiareolata	1	1
MLS-LV-034	Culiseta longiareolata	Larva		12	Culiseta longiareolata	1	1
MLS-LV-036	Culiseta longiareolata	Larva		14	Culiseta longiareolata	1	1
MLS-LV-037	Culiseta longiareolata	Larva		15	Culiseta longiareolata	1	1
MLS-LV-038	Culiseta longiareolata	Larva		16	Culiseta longiareolata	1	1
MLS-LV-039	Culiseta longiareolata	Larva		17	Culiseta longiareolata	1	1
MLS-LV-040	Culiseta longiareolata	Larva		18	Culiseta longiareolata	1	1
MLS-LV-041	Culiseta longiareolata	Larva		19	Culiseta longiareolata	1	1
MLS-LV-042	Culiseta longiareolata	Larva		20	Culiseta longiareolata	1	1
MLS-LV-046	Orthopodomyia pulcripalpis	Larva		2	Aedes	0	0
MLS-LV-047	Orthopodomyia pulcripalpis	Larva		3	Orthopodomyia pulcripalpis	1	1
MLS-LV-048	Orthopodomyia pulcripalpis	Larva		4	Orthopodomyia pulcripalpis	1	1
MLS-LV-050	Orthopodomyia pulcripalpis	Larva		5	Orthopodomyia pulcripalpis	1	1
MLS-LV-049	Orthopodomyia pulcripalpis	Larva		6	Orthopodomyia pulcripalpis	1	1
MLS-LV-051	Orthopodomyia pulcripalpis	Larva		7	Orthopodomyia pulcripalpis	1	1
MLS-LV-052	Orthopodomyia pulcripalpis	Larva		8	Culex	0	0
MLS-LV-053	Orthopodomyia pulcripalpis	Larva		9	Culex pipiens	0	0
MLS-LV-054	Orthopodomyia pulcripalpis	Larva		10	Orthopodomyia pulcripalpis	1	1
MLS-LV-055	Orthopodomyia pulcripalpis	Larva		11	Orthopodomyia pulcripalpis	1	1
MLS-LV-056	Orthopodomyia pulcripalpis	Larva		12	Orthopodomyia pulcripalpis	1	1
MLS-LV-058	Orthopodomyia pulcripalpis	Larva		14	Orthopodomyia pulcripalpis	1	1
MLS-LV-059	Orthopodomyia pulcripalpis	Larva		15	Orthopodomyia pulcripalpis	1	1
MLS-LV-060	Orthopodomyia pulcripalpis	Larva		16	Orthopodomyia pulcripalpis	1	1
MLS-LV-061	Orthopodomyia pulcripalpis	Larva		17	Orthopodomyia pulcripalpis	1	1
MLS-LV-062	Orthopodomyia pulcripalpis	Larva		18	Orthopodomyia pulcripalpis	1	1
MLS-LV-063	Orthopodomyia pulcripalpis	Larva		19	Orthopodomyia pulcripalpis	1	1
MLS-LV-064	Orthopodomyia pulcripalpis	Larva		20	Orthopodomyia pulcripalpis	1	1
MLS-LV-068	Aedes (Fredwardsius) vittatus	Larva		2	Aedes	1	0
MLS-LV-069	Aedes (Fredwardsius) vittatus	Larva		3	Ochlerotatus refiki	1	0
MLS-LV-070	Aedes (Fredwardsius) vittatus	Larva		4	Aedes vittatus	1	1
MLS-LV-072	Aedes (Fredwardsius) vittatus	Larva		5	Aedes cinereus or Aedes rossicus	1	0
MLS-LV-071	Aedes (Fredwardsius) vittatus	Larva		6	Aedes vittatus	1	1
MLS-LV-073	Aedes (Fredwardsius) vittatus	Larva		7	Aedes albopictus	1	0
MLS-LV-074	Aedes (Fredwardsius) vittatus	Larva		8	Uranotaenia unguiculata	0	0
MLS-LV-075	Aedes (Fredwardsius) vittatus	Larva		9	Aedes aegypti	1	0
MLS-LV-076	Aedes (Fredwardsius) vittatus	Larva		10	Aedes aegypti	1	0
MLS-LV-077	Aedes (Fredwardsius) vittatus	Larva		11	Aedes vexans	1	0
MLS-LV-078	Aedes (Fredwardsius) vittatus	Larva		12	Aedes vittatus	1	1
MLS-LV-080	Aedes (Fredwardsius) vittatus	Larva		14	Aedes vittatus	1	1
MLS-LV-081	Aedes (Fredwardsius) vittatus	Larva		15	Aedes vittatus	1	1
MLS-LV-082	Aedes (Fredwardsius) vittatus	Larva		16	Ochlerotatus lepidonotus	1	0
MLS-LV-083	Aedes (Fredwardsius) vittatus	Larva		17	Culiseta longiareolata	0	0
MLS-LV-084	Aedes (Fredwardsius) vittatus	Larva		18	Aedes vittatus	1	1
MLS-LV-085	Aedes (Fredwardsius) vittatus	Larva		19	Aedes vittatus	1	1
MLS-LV-086	Aedes (Fredwardsius) vittatus	Larva		20	Aedes vexans	1	0
					False response	0
					Correct response	1
					Not Responding	NR
Table S2. Detailed results of identification of Culicidae mosquitoes, by laboratory.
